# Supplementary material for: Breakfast Practices in Malaysia, Nutrient Intake and Diet Quality: A Study Based on the Malaysian Food Barometer
Source: Nutrients. 2023 May 5;15(9):2197. doi: 10.3390/nu15092197 (PMC10180565; doi:10.3390/nu15092197)
Supplement: Supplementary file 1 [file nutrients-15-02197-s001.zip]

Archive with 1 entries (1 files):
- nutrients-2372196-supplementary.pdf
